# Supplementary material for: Discovery of Aloperine as a Potential Antineoplastic Agent for Cholangiocarcinoma Harboring Mutant IDH1
Source: Int J Mol Sci. 2024 Aug 25;25(17):9226. doi: 10.3390/ijms25179226 (PMC11395030; doi:10.3390/ijms25179226)
Supplement: Supplementary file 1 [file ijms-25-09226-s001.zip]

Archive with 1 entries (1 files):
- ijms-3121772-supplementary.pdf
